# Supplementary material for: Salivary Cytokines as Biomarkers for Oral Squamous Cell Carcinoma: A Systematic Review
Source: Int J Mol Sci. 2021 Jun 24;22(13):6795. doi: 10.3390/ijms22136795 (PMC8267678; doi:10.3390/ijms22136795)
Supplement: Supplementary file 1 [file ijms-22-06795-s001.zip]

Archive with 1 entries (1 files):
- ijms-1264478-supplementary.pdf
